# Supplementary material for: Expected Evolution of COVID-19 Epidemic in France for Several Combinations of Vaccination Strategies and Barrier Measures
Source: Vaccines (Basel). 2021 Dec 10;9(12):1462. doi: 10.3390/vaccines9121462 (PMC8708137; doi:10.3390/vaccines9121462)
Supplement: Supplementary file 1 [file vaccines-09-01462-s001.zip]

Archive with 1 entries (1 files):
- vaccines-1450256 supplementary.pdf
